# Supplementary material for: Abnormalities in Clostridioides and related metabolites before ACTH treatment may be associated with its efficacy in patients with infantile epileptic spasm syndrome
Source: CNS Neurosci Ther. 2023 Aug 8;30(1):e14398. doi: 10.1111/cns.14398 (PMC10805391; doi:10.1111/cns.14398)
Supplement: Supplementary file 1 — Data S1. [file CNS-30-e14398-s001.zip]

Archive with 7 entries (7 files):
- CNS new Supplyment.docx
- Figure S1_1.png
- Figure S1_2.png
- FigureS2 (2)_1.tif
- FigureS2 (2)_2.tif
- FigureS3_1.tif
- FigureS3_2.tif
